# Supplementary material for: Cyanocobalamin prevents cardiomyopathy in type 1 diabetes by modulating oxidative stress and DNMT-SOCS1/3-IGF-1 signaling
Source: Commun Biol. 2021 Jun 23;4:775. doi: 10.1038/s42003-021-02291-y (PMC8222371; doi:10.1038/s42003-021-02291-y)
Supplement: Supplementary file 4 — Supplementary Data 1 [file 42003_2021_2291_MOESM4_ESM.xlsx]

## Sheet: Sheet1
				Groups	BW (g)	HW/TL (mg/mm)	sBP (mmHg)	HR (bpm)	FPG (mmol/l)	PTChol (mmol/l)	Hct (%)	Insulin (pmol/l)	PTG (mmol/l)
				HHWT	29.72 ± 1.68 [8]	6.90 ± 0.31 [8]	102.1 ± 1.9 [6]	642 ± 15 [6]	6.89 ± 0.46 [8]	2.16 ± 0.13 [8]	43.3 ± 0.5[6]	39.5 ± 2.3 [8]	0.68 ± 0.06 [8]
				HHWT + NAC	30.90 ± 0.80 [6]	6.28 ± 0.52 [6]	102.3 ± 2.3 [6]	576 ± 22 [6]	6.93 ± 0.64 [6]	1.94 ± 0.07 [6]	42.6 ± 0.3 [6]	53.3 ± 14.3[6]	0.55 ± 0.09 [6]
				HHWT + tempol	28.97 ± 0.99 [6]	6.61 ± 0.14 [6]	102.3 ± 3.8 [6]	624 ± 18 [6]	5.39 ± 0.48 [6]	1.75 ± 0.07 [6]	42.8 ± 0.2 [6]	32.0 ± 4.2 [6]	0.60 ± 0.06 [6]
				HHWT + B12	29.70 ± 0.63 [8]	6.33 ± 0.19 [8]	100.9 ± 1.4 [6]	620 ± 17 [6]	5.47 ± 0.48 [8]	2.09 ± 0.19 [8]	42.7 ± 0.5 [6]	44.9 ± 4.1 [8]	0.61 ± 0.08 [8]
				HHAkita	25.57 ± 0.57 [8]*	6.56 ± 0.17 [8]	108.8 ± 3.3 [6]	520 ± 35 [6]	28.76 ± 1.17 [8]*	1.91 ± 0.11 [8]	42.7 ± 0.3 [6]	13.9 ± 0.5 [8]*	2.07 ± 0.06 [8]*
				HHAkita + NAC	25.58 ± 0.78 [8]*	6.56 ± 0.23 [8]	102.5 ± 3.3 [6]	579 ± 45 [6]	26.92 ± 1.50 [8]*	1.98 ± 0.06 [8]	42.6 ± 0.3 [6]	10.0 ± 0.6 [8]*	1.87 ± 0.05 [8]*
				HHAkita + tempol	26.18 ± 0.77 [8]*	6.43 ± 0.23 [8]	101.8 ± 2.1 [6]	576 ± 29 [6]	26.53 ± 1.27 [8]*	1.94 ± 0.09 [8]	42.8 ± 0.4 [6]	14.2 ± 2.6 [8]*	1.93 ± 0.23 [8]*
				HHAkita + B12	26.43 ± 0.40 [8]*	6.83 ± 0.30 [8]	102.6 ± 4.3 [6]	609 ± 26 [6]	25.87 ± 1.69 [8]*	2.08 ± 0.24 [8]	43.2 ± 0.3 [6]	12.4 ± 0.5 [8]*	1.96 ± 0.40 [8]*
				HHAkita + LR3	25.29 ± 1.61 [8]*	7.07 ± 0.33 [8]	104.5 ± 4.9 [6]	581 ± 19 [6]	27.68 ± 1.17 [8]*	2.01 ± 0.13 [8]	42.7 ± 0.3 [6]	10.3 ± 1.6 [8]*	1.85 ± 0.22 [8]*
				HHAkita+SAMe	26.13 ± 0.43 [8]*	7.04 ± 0.33 [8]	104.6 ± 3.8 [6]	582 ± 12 [6]	27.64 ± 1.07 [8]*	1.86 ± 0.24 [8]	43.3 ± 0.3 [6]	15.6 ± 2.8 [8]*	1.95 ± 0.18 [6]*
				HHAkita + pJAK2	24.98 ± 1.02 [8]*	6.82 ± 0.17 [8]	102.6 ± 4.3 [6]	603 ± 29 [6]	26.46 ± 0.87 [8]*	2.03 ± 0.14 [8]	42.1 ± 0.3 [6]	13.0 ± 0.7 [8]*	1.86 ± 0.17 [6]*
				HHAkita + Lin	25.64 ± 0.72 [8]*	6.99 ± 0.31 [8]	107.4 ± 3.5 [6]	517 ± 45 [6]	29.44 ± 1.76 [8]*	1.84 ± 0.14 [8]	42.1 ± 0.3 [6]	14.8 ± 0.9 [8]*	1.88 ± 0.19 [8]*
				HHAkita+Lin+B12	25.32 ± 0.87 [8]*	6.77 ± 0.23 [8]	103.5 ± 3.7 [6]	600 ± 20 [6]	30.34 ± 1.11 [8]*	1.80 ± 0.13 [8]	42.9 ± 0.2[6]	13.4 ± 0.3 [8]*	2.01 ± 0.23 [8]*
				HHAkita + Aza	25.47 ± 1.12 [8]*	6.39 ± 0.22 [8]	103.1 ± 4.7 [6]	573 ± 35 [6]	27.47 ± 1.92 [8]*	1.85 ± 0.22 [8]	42.6 ± 0.3 [6]	14.5 ± 1.9 [8]*	1.96 ± 0.31 [6]*
				HHAkita+Aza+B12	24.70 ± 0.76 [8]*	6.58 ± 0.16 [8]	105.2 ± 3.1 [6]	612 ± 23 [6]	27.71 ± 1.72 [8]*	1.87 ± 0.26 [8]	43.0 ± 0.3 [6]	12.1 ± 0.4 [8]*	1.81 ± 0.23 [6]*
				BW, body weight; N, number; HW, heart weight; TL, tibia length; sBP, systolic blood pressure; HR, heart rate; Hct, hematocrit; HHWT, Elmo1H/H Ins2+/+; HHAkita, Elmo1H/H Ins2Akita/+;
				NAC, N-acetyl-L-cysteine; B12, cyanocobalamin; LR3, a long-acting IGF-1 analog; SAMe, S-adenosylmethionine; pJAK2, phosphorylated JAK2(1001-1013); Lin, linsitinib; Aza, 5-aza-2’-deoxycytidine;
				*, P< 0.05 vs. untreated HHWT; †, P< 0.05 vs. untreated HHAkita; FPG, fasting plasma glucose; PTChol, plasma total cholesterol; PTG, plasma triglycerides.
