# Supplementary material for: Cyanocobalamin prevents cardiomyopathy in type 1 diabetes by modulating oxidative stress and DNMT-SOCS1/3-IGF-1 signaling
Source: Commun Biol. 2021 Jun 23;4:775. doi: 10.1038/s42003-021-02291-y (PMC8222371; doi:10.1038/s42003-021-02291-y)
Supplement: Supplementary file 5 — Supplementary Data 2 [file 42003_2021_2291_MOESM5_ESM.xlsx]

## Sheet: Sheet1
				Fig. 1
	Fig.1a,b				Fig.1c-h
	B12	Plasma (nmol/l)	Heart (nmol/mg)		B12	EF (%)	LVPWd (%TL)	LVIDd (%TL)	EWDR (m/s2)	IVRT (ms)	E' (mm/s)
	Untreated	16.73	1.19		Untreated	66.1685	2.54507	19.3126	26.3128	17.5	16.3128
	Untreated	22.4	2.42		Untreated	58.7714	2.24565	16.019	17.9702	18.3333	17.9702
	Untreated	29.25	2.24		Untreated	44.9686	2.91743	24.2607	16.8913	20.8333	16.8913
	Untreated	32.79	1.89		Untreated	45.608	2.92117	19.7179	14.796	17.5	14.796
	Untreated	22.4	1.53		Untreated	56.6784	2.9942	19.612	17.9515	23.3333	17.9515
	Untreated	18.96	2.03		Untreated	67.0385	4.91356	14.28	16.2319	18.3333	16.2319
	Untreated	17.09	1.89		Untreated	56.5167	3.46697	22.2201	27.4092	19.1667	17.4092
	Untreated	28.53	2.34		Untreated	59.3089	3.62456	23.3232	17.9315	20.8333	17.9315
	Untreated	24.48	1.99		Untreated	52.1101	3.15179	22.2201	16.0801	20	26.0801
	1 mg/kg	23.02	4.15		Untreated	46.8647	2.9942	23.1657	17.9026	18.6935	17.9026
	1 mg/kg	22.4	3.27		1 mg/kg	85.2687	4.79072	16.9172	32.5778	11.6667	32.5778
	1 mg/kg	43.34	5.29		1 mg/kg	73.9652	4.34159	16.9172	54.4007	13.3333	54.4007
	1 mg/kg	44.35	3.99		1 mg/kg	76.5132	4.79072	17.3664	42.1841	12.5	42.1841
	1 mg/kg	21.59	5.41		1 mg/kg	78.7009	5.83869	16.019	54.0106	15.8333	54.0106
	1 mg/kg	40.28	4.91		1 mg/kg	80.8489	5.68898	17.9652	40.5946	11.8522	40.5946
	1 mg/kg	28.8	3.11		1 mg/kg	80.5115	4.79072	16.9172	27.2232	14.1667	27.2232
	1 mg/kg	21.13	8.17		1 mg/kg	77.5009	4.94043	17.9652	33.1802	13.3333	33.1802
	1 mg/kg	31.79	6.46		1 mg/kg	76.3987	5.23985	16.7675	47.3161	13.3333	47.3161
	10 mg/kg	56.78	4.89		1 mg/kg	84.7868	5.68131	17.5046	32.5778	14.1667	32.5778
	10 mg/kg	32.38	4.38		1 mg/kg	81.3777	5.22066	16.4297	33.2245	13.3333	33.2245
	10 mg/kg	41.89	4.09		1 mg/kg	66.3909	4.91356	16.8904	37.3099	14.1667	37.3099
	10 mg/kg	43.55	5.41		1 mg/kg	73.0487	5.3742	16.5833	50.8278	12.5	50.8278
	10 mg/kg	50.47	8.71		10 mg/kg	78.904	4.3915	16.9671	86.5839	9.16667	36.5839
	10 mg/kg	51.38	7.65		10 mg/kg	89.3729	4.79072	15.4201	46.7784	13.3333	46.7784
	10 mg/kg	43.74	9.45		10 mg/kg	75.326	5.18995	13.1745	43.8788	14.1667	43.8788
	10 mg/kg	59.67	8.57		10 mg/kg	90.1652	4.4913	16.3184	39.0581	12.5	39.0581
	10 mg/kg	41.89	6.71		10 mg/kg	81.0932	4.94043	14.971	37.1237	13.3333	37.1237
	100 mg/kg	58.39	12.09		10 mg/kg	75.9611	5.38956	14.971	38.8427	13.3333	38.8427
	100 mg/kg	61.63	9.83		10 mg/kg	83.7022	5.51563	14.3406	54.2814	15	54.2814
	100 mg/kg	59.67	12.86		10 mg/kg	78.2348	6.90969	16.5833	61.1688	11.6667	61.1688
	100 mg/kg	97.59	12.08		10 mg/kg	87.0086	4.88527	18.7532	38.6861	13.6304	38.6861
	100 mg/kg	51.48	13.08		100 mg/kg	84.6895	5.9884	14.971	24.7466	11.6667	42.8188
	100 mg/kg	67.05	14.95		100 mg/kg	75.0524	7.4855	12.5756	23.4936	11.6667	32.6673
	100 mg/kg	65.39	5.38		100 mg/kg	85.363	7.93463	12.8751	25.6622	12.5	37.5897
	100 mg/kg	64.54	7.04		100 mg/kg	87.8477	5.38956	14.971	23.4441	14.1667	49.3827
	100 mg/kg	55.57	6.13		100 mg/kg	64.1026	7.18608	14.3722	19.9798	10.8333	33.1148
	100 mg/kg	50.79	12.05		100 mg/kg	79.6436	7.03637	16.019	31.9513	12.5	36.1059
					100 mg/kg	87.0349	5.9884	15.3549	41.7691	14.1667	49.3827
					100 mg/kg	77.6094	6.75615	16.1226	44.1028	10.8333	33.1148
					100 mg/kg	84.5803	7.06324	13.9729	27.6929	12.5	36.1059

## Sheet: Sheet2
Fig. 2	Fig. 2c					Fig. 2d					Fig. 2e					Fig. 2f					Fig. 2g					Fig. 2h
	LVEF	8 weeks	16 weeks	24 weeks		LVPWd	8 weeks	16 weeks	24 weeks		LVIDd	8 weeks	16 weeks	24 weeks		EWDR	8 weeks	16 weeks	24 weeks		IVRT	8 weeks	16 weeks	24 weeks		E'	8 weeks	16 weeks	24 weeks
	untreated	74.3424	66.1685			untreated	3.89246	2.54507			untreated	15.1207	19.3126			untreated	31.9999	26.3128			untreated	15.8333	17.5			untreated	32.013	20.9316
	untreated	58.3729	58.7714			untreated	4.4913	2.24565			untreated	16.6178	16.019			untreated	41.1649	17.9702			untreated	22.5	18.3333			untreated	27.0879	19.7003
	untreated	45.3937	44.9686	58.3742		untreated	2.83661	2.91743	3.07098		untreated	21.6929	24.2607	26.871		untreated	19.4878	16.8913	18.1505		untreated	17.9167	20.8333	16.83		untreated	27.0879	16.0065	17.2378
	untreated	74.7813	45.608	50.9717		untreated	3.30938	2.92117	3.06723		untreated	17.1773	19.7179	20.5943		untreated	19.9391	14.796	26.9076		untreated	23.75	17.5	24.17		untreated	23.3941	22.1628	17.2378
	untreated	73.6316	56.6784	60.2842		untreated	4.88527	2.9942	3.44333		untreated	14.3406	19.612	22.1571		untreated	22.4774	17.9515	20.9615		untreated	15.4167	23.3333	20.4167		untreated	33.2443	18.469	18.469
	untreated	81.0932	67.0385	51.9117		untreated	4.5701	4.91356	2.9942		untreated	15.759	14.28	19.612		untreated	51.4118	16.2319	22.2788		untreated	13.3333	18.3333	18.47		untreated	34.4755	17.2378	11.0814
	untreated	51.819	56.5167	60.6238		untreated	6.19852	3.46697	3.78215		untreated	14.2356	22.2201	16.2317		untreated	40.8319	27.4092	24.7301		untreated	16.25	19.1667	18.3333		untreated	27.0879	20.9316	16.0067
	untreated	80.0401	59.3089	44.4633		untreated	5.67322	3.62456	3.30938		untreated	12.292	23.3232	19.8563		untreated	22.4313	17.9315	19.1305		untreated	20	20.8333	20.8333		untreated	19.7003	19.7003	16.0065
	untreated	60.4689	52.1101			untreated	5.88334	3.15179			untreated	15.9691	22.2201			untreated	28.1459	16.0801			untreated	17.5	20			untreated	23.3941	17.2378
	untreated	70.7639	46.8647	52.0962		untreated	4.83274	2.9942	2.83661		untreated	16.4418	23.1657	21.117		untreated	65.5612	17.9026	21.7872		untreated	15.8333	18.6935	16.6667		untreated	36.9381	27.0879	18.469
	B12 (P)	72.8514	78.904	87.4874		B12 (P)	4.25492	4.3915	4.4913		B12 (P)	16.3893	16.9671	16.3184		B12 (P)	30.0846	86.5839	61.1818		B12 (P)	15.8333	9.16667	11.8335		B12 (P)	30.7817	36.938	35.7068
	B12 (P)	65.2668	89.3729	82.5247		B12 (P)	4.72769	4.79072	5.23985		B12 (P)	17.3348	15.4201	16.0938		B12 (P)	27.389	46.7784	76.2556		B12 (P)	17.9167	13.3333	13.3333		B12 (P)	28.3192	29.5505	28.3192
	B12 (P)	48.0418	75.326	81.0053		B12 (P)	2.83661	5.18995	5.23985		B12 (P)	22.5353	13.1745	16.0938		B12 (P)	40.8262	43.8788	46.8196		B12 (P)	15.4167	19.1667	13.3333		B12 (P)	22.1629	23.3941	33.2442
	B12 (P)	78.2508	90.1652	84.066		B12 (P)	4.88527	4.4913	4.79072		B12 (P)	13.0799	16.3184	15.7196		B12 (P)	40.5013	39.0581	33.6089		B12 (P)	21.6667	12.5	12.6		B12 (P)	29.5509	34.4755	39.4012
	B12 (P)	80.1272	81.0932	83.6169		B12 (P)	4.88527	4.94043	6.13811		B12 (P)	15.1286	14.971	15.8693		B12 (P)	20.0189	37.1237	30.5417		B12 (P)	16.6667	13.3333	13.33		B12 (P)	25.8566	29.5504	27.0879
	B12 (P)	69.3089	75.9611	88.608		B12 (P)	3.62456	5.38956	4.3915		B12 (P)	17.1773	14.971	12.1265		B12 (P)	27.4875	38.8427	44.2761		B12 (P)	17.9167	13.3333	13.44		B12 (P)	34.4755	33.2442	38.1693
	B12 (P)	56.4932	83.7022	83.7022		B12 (P)	6.04093	5.51563	5.20045		B12 (P)	14.078	14.3406	14.3406		B12 (P)	41.6512	54.2814	58.64		B12 (P)	20	15	10		B12 (P)	14.7752	43.0945	43.0944
	B12 (P)	87.2986	78.2348	83.6393		B12 (P)	6.24431	6.90969	5.52776		B12 (P)	16.0714	16.5833	11.9768		B12 (P)	62.744	61.1688	50.5113		B12 (P)	15.4167	11.6667	10.8333		B12 (P)	34.4755	29.5505	43.0945
	B12 (P)	79.719	87.0086	78.1002		B12 (P)	4.99033	4.88527	4.41251		B12 (P)	13.5527	18.7532	15.759		B12 (P)	43.0227	38.6861	60.1436		B12 (P)	20.8333	13.6304	12.5		B12 (P)	20.9316	30.7818	24.6254
	B12 (T)	60.5049	53.7827	69.5936		B12 (T)	3.7175	4.34159	4.94043		B12 (T)	17.6177	18.3145	15.1207		B12 (T)	30.9596	20.5448	47.6863		B12 (T)	20	20.8333	12.5		B12 (T)	26.5371	17.2378	18.469
	B12 (T)	70.3621	65.4723	80.3588		B12 (T)	5.49543	4.94043	4.94043		B12 (T)	17.6177	12.6255	19.3126		B12 (T)	25.8341	19.0742	46.9273		B12 (T)	14.1667	25	15		B12 (T)	25.2734	18.469	27.0879
	B12 (T)	69.4816	63.7237	73.9179		B12 (T)	4.25492	4.79072	3.59304		B12 (T)	18.2804	14.6217	21.2588		B12 (T)	39.5182	24.7576	48.4531		B12 (T)	14.5833	15.8333	10.8333		B12 (T)	39.4006	17.2378	27.0879
	B12 (T)	57.4429	61.3275	77.1623		B12 (T)	3.39882	5.04024	4.79072		B12 (T)	17.8034	17.9652	15.5698		B12 (T)	34.4477	13.2655	31.4143		B12 (T)	17.9167	20.8333	15		B12 (T)	24.6254	25.8567	28.3192
	B12 (T)	72.5822	65.8904	84.7424		B12 (T)	5.23985	4.74082	4.65765		B12 (T)	11.0785	15.0708	18.2979		B12 (T)	22.2788	22.645	34.323		B12 (T)	18.47	19.1667	13.3333		B12 (T)	28.469	18.469	38.4156
	B12 (T)	72.9466	51.588	84.2876		B12 (T)	4.94043	4.64101	4.64101		B12 (T)	14.2724	13.2244	17.8155		B12 (T)	38.8222	18.5478	38.2435		B12 (T)	21.25	28.3333	13.3333		B12 (T)	29.7003	17.2378	36.9381
	B12 (T)	61.5489	45.1359	81.7149		B12 (T)	4.04217	3.83872	5.38956		B12 (T)	19.4623	17.0439	17.3664		B12 (T)	27.2249	17.9514	25.5073		B12 (T)	17.5	22.0833	14.1667		B12 (T)	29.7003	18.469	36.9381
	B12 (T)	68.8458	56.3602	81.4228		B12 (T)	3.29362	3.14391	5.09014		B12 (T)	15.7196	22.6062	16.3184		B12 (T)	37.7477	15.9713	69.541		B12 (T)	18.3333	22.5	14.1667		B12 (T)	24.6254	18.469	45.557
	B12 (T)	66.0825	58.8398	81.5512		B12 (T)	3.89246	4.91356	4.94043		B12 (T)	18.564	19.1936	15.1207		B12 (T)	30.2207	27.5021	39.027		B12 (T)	20	22.0833	13.3333		B12 (T)	22.1629	14.7752	30.7817
	B12 (T)	68.1401	53.3406	69.5618		B12 (T)	2.69478	4.71587	4.4913		B12 (T)	16.3184	12.9873	19.1629		B12 (T)	24.0741	23.2701	52.2798		B12 (T)	18.3333	17.0833	10		B12 (T)	26.0065	9.85015	33.2443

## Sheet: Sheet3
Fig. 3
	Fig. 3a	4-HNE (%HH)		Fig. 3b	GSSH/GSSG		Fig. 3c,d	ESPVR	EDPVR		Fig. 3g	fibrotic area (%)		Fig. 3h	cross-sectional area (µ2)
	HH	82.3711		HH	13.9494		HH	4.854	0.0272857		HH	1.77472		HH	505.532
	HH	100		HH	14.6164		HH	5.745	0.0501		HH	1.6384		HH	608.469
	HH	126.883		HH	14.691		HH	7.281	0.00833857		HH	1.05609		HH	633.772
	HH	118.473		HH	13.8764		HH	8.6175	0.0565286		HH	1.59248		HH	662.172
	HH	72.2734		HH	10.2093		HH	5.046	0.0269286		HH	1.05833		HH	530.916
	NAC	123.138		HH	10.1155		HH	6.945	0.0711429		HH	1.36512		HH	588.852
	NAC	106.225		NAC	14.7701		NAC	6.155	0.0652857		NAC	1.232		NAC	515.436
	NAC	102.561		NAC	12.4739		NAC	6.6175	0.0549714		NAC	1.885		NAC	571.355
	NAC	99.8365		NAC	10.0017		NAC	6.4995	0.0942857		NAC	1.56		NAC	737.283
	NAC	93.9709		NAC	14.3335		NAC	7.3965	0.0285714		NAC	1.38		NAC	667.224
	Temp	118.572		NAC	13.926		NAC	5.2975	0.0551714		NAC	1.1031		NAC	565.726
	Temp	78.5636		NAC	13.9813		NAC	8.605	0.0285714		NAC	1.712		NAC	645.759
	Temp	75.1393		Temp	13.018		Temp	8.2425	0.0557571		Temp	1.625		Temp	619.629
	Temp	72.8609		Temp	13.5283		Temp	6.9345	0.0757143		Temp	1.3382		Temp	623.626
	Temp	80.5829		Temp	10.458		Temp	7.068	0.0142857		Temp	1.6624		Temp	651.162
	B12	64.2422		Temp	12.1748		Temp	5.766	0.0428571		Temp	1.2731		Temp	653.632
	B12	56.3516		Temp	12.0894		Temp	5.1975	0.0555571		Temp	1.0966		Temp	577.654
	B12	93.1474		Temp	14.2524		Temp	5.5375	0.0857143		Temp	1.6699		Temp	621.938
	B12	115.422		B12	15.1679		B12	5.7325	0.0142857		B12	1.2041		B12	556.089
	B12	111.211		B12	10.4308		B12	6.4825	0.0142857		B12	1.4444		B12	654.01
	HHA	189.246		B12	13.4023		B12	6.6315	0.0551714		B12	1.6646		B12	744.302
	HHA	193.785		B12	12.0393		B12	7.2465	0.0285714		B12	0.6458		B12	605.004
	HHA	253.386		B12	13.3712		B12	5.1175	0.0785714		B12	1.0136		B12	619.102
	HHA	219.742		B12	10.5227		B12	8.255	0.0577		B12	0.8324		B12	595.422
	HHA	232.387		HHA	4.71133		HHA	2.61	0.142857		HHA	8.0066		HHA	295.536
	NACA	153.832		HHA	6.68699		HHA	1.364	0.185714		HHA	10.0695		HHA	315.319
	NACA	124.476		HHA	6.74796		HHA	1.915	0.0751429		HHA	11.1284		HHA	349.41
	NACA	109.614		HHA	4.655		HHA	2.778	0.1581		HHA	10.5717		HHA	364.441
	NACA	110.295		HHA	7.46237		HHA	2.462	0.158486		HHA	7.5293		HHA	384.5
	NACA	101.843		HHA	5.08297		HHA	2.647	0.106729		HHA	10.678		HHA	328.176
	TempA	160.37		NACA	9.1585		NACA	4.333	0.1079		NACA	5.7823		NACA	494.718
	TempA	168.449		NACA	6.79504		NACA	4.931	0.0871143		NACA	6.3207		NACA	507.812
	TempA	130.237		NACA	10.9943		NACA	5.119	0.0569286		NACA	6.1942		NACA	430.197
	TempA	101.437		NACA	9.26526		NACA	3.442	0.0573143		NACA	6.1706		NACA	502.653
	TempA	109.272		NACA	9.88008		NACA	5.297	0.0575143		NACA	7.4292		NACA	508.255
	B12A	121.883		NACA	10.9943		NACA	4.623	0.1079		NACA	7.146		NACA	464.705
	B12A	161.445		TempA	8.54973		TempA	4.712	0.107514		TempA	7.0764		TempA	408.997
	B12A	145.498		TempA	7.02555		TempA	3.844	0.0731429		TempA	6.1238		TempA	531.615
	B12A	124.75		TempA	9.7187		TempA	3.465	0.0973143		TempA	5.6142		TempA	470.147
	B12A	136.078		TempA	11.5832		TempA	4.215	0.1081		TempA	5.3346		TempA	409.341
				TempA	10.842		TempA	5.293	0.0581		TempA	7.109		TempA	444.474
				TempA	10.0378		TempA	4.593	0.0563429		TempA	5.9958		TempA	472.77
				B12A	8.82203		B12A	6.421	0.0342857		B12A	3.0908		B12A	550.804
				B12A	10.967		B12A	8.831	0.014286		B12A	4.0198		B12A	626.514
				B12A	10.0796		B12A	7.047	0.0557571		B12A	4.5002		B12A	676.521
				B12A	7.67232		B12A	6.302	0.0171429		B12A	2.12		B12A	615.967
				B12A	11.6302		B12A	7.302	0.014286		B12A	2.4261		B12A	589.793
				B12A	9.94444		B12A	5.255	0.0143		B12A	2.6337		B12A	522.803

## Sheet: Sheet4
Fig. 4
	Fig. 4b	Disc dissoc (%)		Fig. 4c	Mito size (µ2)		Fig. 4d	Citrate Synthase Activity (%HH)		Fig. 4e	C1 (%HH)		Fig. 4f	CIV (%HH)		Fig. 4g	CV (%HH)
	HH	0		HH	0.47619		HH	101.007		HH	102.15		HH	133.172		HH	96.5078
	HH	0		HH	0.428571		HH	99.5201		HH	100.209		HH	117.987		HH	103.428
	HH	8.92857		HH	0.507937		HH	85.0302		HH	93.1196		HH	78.0594		HH	96.8665
	HH	0		HH	0.47619		HH	84.663		HH	82.7962		HH	101.532		HH	114.674
	HH	8.82353		HH	0.428571		HH	118.039		HH	112.371		HH	93.6257		HH	110.119
	HH	0		HH	0.595238		HH	111.741		HH	109.354		HH	76.4264		HH	86.8561
	NAC	0		NAC	0.47619		NAC	106.337		NAC	96.2262		NAC	129.678		NAC	90.9091
	NAC	8.82353		NAC	0.428571		NAC	98.0995		NAC	110.291		NAC	115.793		NAC	101.01
	NAC	5.88235		NAC	0.507937		NAC	126.764		NAC	73.5272		NAC	84.1442		NAC	97.832
	NAC	0		NAC	0.542857		NAC	128.453		NAC	104.308		NAC	77.1024		NAC	126.42
	NAC	0		NAC	0.457143		NAC	83.578		NAC	80.7342		NAC	110.687		NAC	112.271
	NAC	0		NAC	0.485714		NAC	103.611		NAC	110.291		NAC	100.496		NAC	117.455
	Temp	0		Temp	0.428571		Temp	102.131		Temp	94.0626		Temp	100.55		Temp	86.3857
	Temp	0		Temp	0.47619		Temp	97.4069		Temp	79.377		Temp	106.905		Temp	125.714
	Temp	0		Temp	0.428571		Temp	116.954		Temp	84.6463		Temp	99.0928		Temp	108.62
	Temp	0		Temp	0.595238		Temp	133.009		Temp	108.081		Temp	116.891		Temp	106.032
	Temp	6.66667		Temp	0.45614		Temp	84.8803		Temp	100.442		Temp	92.3326		Temp	110.497
	Temp	7.76699		Temp	0.428571		Temp	84.2764		Temp	105.136		Temp	83.9874		Temp	97.6769
	B12	0		B12	0.409091		B12	83.6024		B12	82.3058		B12	83.1633		B12	80.5613
	B12	5.88235		B12	0.545455		B12	76.545		B12	75.3579		B12	95.1199		B12	97.2368
	B12	0		B12	0.431818		B12	106.946		B12	105.287		B12	121.736		B12	111.087
	B12	0		B12	0.477273		B12	119.432		B12	117.58		B12	108.941		B12	107.201
	B12	0		B12	0.659091		B12	128.118		B12	96.131		B12	94.6093		B12	123.432
	B12	0		B12	0.431818		B12	96.7092		B12	106.331		B12	87.2095		B12	118.307
	HHA	79.3103		HHA	0.315789		HHA	45.9745		HHA	30.1744		HHA	41.7203		HHA	34.5572
	HHA	77.2727		HHA	0.315789		HHA	29.0365		HHA	19.0575		HHA	35.618		HHA	45
	HHA	72.4138		HHA	0.454545		HHA	39.9253		HHA	26.204		HHA	44.4124		HHA	37.5088
	HHA	65.5172		HHA	0.5		HHA	26.6168		HHA	37.4694		HHA	30.0528		HHA	55.7384
	HHA	68.1818		HHA	0.545455		HHA	35.4891		HHA	23.2925		HHA	45.5304		HHA	49.435
	HHA	55.1724		HHA	0.409091		HHA	26.6168		HHA	17.4694		HHA	50.1812		HHA	63.9009
	NACA	17.2414		NACA	0.428571		NACA	53.6877		NACA	52.8551		NACA	72.7155		NACA	76.4132
	NACA	40		NACA	0.357143		NACA	79.5285		NACA	48.7604		NACA	70.194		NACA	83.6101
	NACA	34.4828		NACA	0.47619		NACA	64.0007		NACA	63.0081		NACA	57.5956		NACA	71.157
	NACA	19.6429		NACA	0.52381		NACA	64.8533		NACA	63.8475		NACA	69.5493		NACA	66.2287
	NACA	45.5556		NACA	0.428571		NACA	85.0582		NACA	54.2044		NACA	64.5335		NACA	72.6981
	NACA	34.4828		NACA	0.428571		NACA	61.1028		NACA	60.1551		NACA	76.2611		NACA	63.0931
	TempA	34.4828		TempA	0.444444		TempA	68.0242		TempA	66.9692		TempA	72.4988		TempA	69.4853
	TempA	46.6667		TempA	0.5		TempA	70.4913		TempA	69.3981		TempA	73.5575		TempA	58.7922
	TempA	47.6471		TempA	0.466667		TempA	56.3793		TempA	55.5049		TempA	77.0315		TempA	69.2091
	TempA	20.6897		TempA	0.363636		TempA	82.0804		TempA	51.2727		TempA	79.5797		TempA	72.041
	TempA	24.4444		TempA	0.409091		TempA	73.0568		TempA	52.2339		TempA	57.617		TempA	86.1372
	TempA	33.3333		TempA	0.409091		TempA	63.7146		TempA	52.8816		TempA	60.8214		TempA	70.9091
	B12A	10.3448		B12A	0.45614		B12A	95.6026		B12A	74.4301		B12A	105.187		B12A	90.9091
	B12A	8.92857		B12A	0.428571		B12A	93.4248		B12A	72.2861		B12A	114.605		B12A	101.01
	B12A	15.5556		B12A	0.542857		B12A	107.359		B12A	106.314		B12A	98.8777		B12A	97.832
	B12A	6.89655		B12A	0.457143		B12A	87.6209		B12A	86.5722		B12A	87.4788		B12A	86.4199
	B12A	3.57143		B12A	0.485714		B12A	114.591		B12A	73.4339		B12A	83.2094		B12A	122.271
	B12A	17.7778		B12A	0.4		B12A	97.4558		B12A	96.4097		B12A	110.701		B12A	102.455

## Sheet: Sheet5
Fig. 5
	Fig. 5b-d	bMHCmRNA	aMHCmRNA	p53 mRNA(%HH)		Fig. 5e	plasma IGF-1 (ng/ml)			Fig. 5f	Liver IGF-1 mRNA (%HH)			Fig. 5g	Heart IGF-1 mRNA (%HHliver)			Fig. 5h	plasma GH (ng/ml)
	HH	17.0324	133.728	122.575		HH	364.159			HH	120.768			HH	13.9469			HH	2.455
	HH	145.463	94.0765	114.561		HH	345.305			HH	89.0162			HH	13.3482			HH	1.552
	HH	58.2227	88.8785	66.4554		HH	430.351			HH	86.3483			HH	9.16589			HH	0.652
	HH	63.388	109.985	81.6666		HH	367.333			HH	103.867			HH	14.8756			HH	1.632
	HH	194.003	85.7558	83.319		HH	334.326			HH	100.274			HH	10.6891			HH	1.842
	HH	121.89	87.5759	131.423		HH	412.843			HH	45.4811			HH	18.0631			HH	1.474
	NAC	92.5578	75.601	78.6445		NAC	293.439			NAC	80.9521			NAC	9.61159			HH	0.664
	NAC	80.4646	101.834	91.5111		NAC	321.558			NAC	63.3511			NAC	14.4248			HH	1.842
	NAC	82.1382	141.942	86.6228		NAC	360.747			NAC	97.3019			NAC	14.345			NAC	0.805
	NAC	85.5686	115.219	83.319		NAC	228.207			NAC	89.251			NAC	12.5045			NAC	1.087
	NAC	67.8469	109.061	99.8395		NAC	365.923			NAC	55.4608			NAC	10.9281			NAC	2.745
	NAC	74.59	128.72	122.041		NAC	318.199			NAC	96.4157			NAC	17.5388			NAC	0.861
	Temp	69.471	129.215	113.502		Temp	399.936			Temp	69.0944			Temp	10.7918			NAC	1.12
	Temp	47.7088	122.865	88.5656		Temp	374.183			Temp	69.773			Temp	12.8263			NAC	2.997
	Temp	165.399	97.1562	121.775		Temp	219.067			Temp	72.1135			Temp	17.1719			Temp	0.779
	Temp	7.40058	89.8204	96.6484		Temp	326.037			Temp	86.3424			Temp	9.72605			Temp	1.039
	Temp	73.839	110.541	81.6666		Temp	308.122			Temp	75.3166			Temp	14.387			Temp	2.256
	Temp	78.8172	73.3403	111.359		Temp	240.339			Temp	92.3536			Temp	9.66297			Temp	0.779
	B12	127.7	145.61	79.77		Temp	333.595			B12	188.488			B12	27.3805			Temp	1.039
	B12	66.3218	94.7794	139.109		B12	504.414			B12	175.511			B12	20.4294			Temp	2.305
	B12	27.2241	122.996	82.3944		B12	545.959			B12	189.079			B12	21.6824			B12	1.997
	B12	58.7835	134.09	120.332		B12	386.134			B12	107.852			B12	23.1887			B12	1.863
	B12	157.755	97.4805	100.287		B12	485.077			B12	103.731			B12	23.3812			B12	1.871
	B12	45.9546	131.54	93.9795		B12	487.456			B12	151.956			B12	14.8917			B12	0.933
	HHA	448.701	44.1874	200.141		B12	501.423			HHA	34.6167			HHA	1.17462			B12	2.043
	HHA	528.848	13.5827	181.168		B12	603.694			HHA	44.8768			HHA	4.11643			B12	1.885
	HHA	265.066	36.2463	140.048		B12	461.268			HHA	45.2798			HHA	3.40745			B12	1.901
	HHA	605.691	33.3465	220.628		HHA	252.297			HHA	9.1902			HHA	4.07893			B12	1.212
	HHA	310.347	2.86565	169.982		HHA	155.104			HHA	34.4205			HHA	8.68298			HHA	2.354
	HHA	398.169	46.8787	184.026		HHA	254.982			HHA	17.7125			HHA	12.5172			HHA	3.728
	NACA	213.917	63.1423	128.924		HHA	197.208			NACA	41.215			NACA	11.6228			HHA	2.066
	NACA	324.148	68.0883	145.549		HHA	214.383			NACA	37.9255			NACA	3.39714			HHA	1.418
	NACA	220.4	88.7167	132.09		HHA	211.079			NACA	35.2047			NACA	2.27393			HHA	2.305
	NACA	304.445	81.8348	162.509		HHA	311.506			NACA	35.1779			NACA	5.18992			HHA	3.351
	NACA	126.802	65.1383	142.279		HHA	166.158			NACA	45.2924			NACA	8.17489			HHA	1.93
	NACA	221.254	72.7479	129.147		NACA	216.011			NACA	43.0725			NACA	11.7175			HHA	1.362
	TempA	156.442	62.7322	143.38		NACA	217.374			TempA	16.4116			TempA	9.9408			NACA	1.833
	TempA	151.321	61.0379	122.003		NACA	228.818			TempA	38.9674			TempA	1.1967			NACA	0.714
	TempA	162.352	90.2612	127.105		NACA	266.462			TempA	34.3371			TempA	9.7071			NACA	1.863
	TempA	293.539	56.2677	149.173		NACA	176.799			TempA	34.1756			TempA	1.9767			NACA	1.308
	TempA	203.451	100.281	135.322		NACA	198.669			TempA	32.9018			TempA	3.4254			NACA	1.875
	TempA	274.3	62.4805	141.758		TempA	257.44			TempA	41.4873			TempA	3.7794			NACA	0.714
	B12A	148.819	113.132	85.8755		TempA	287.371			B12A	99.8781			B12A	8.05758			NACA	1.952
	B12A	14.5991	106.187	60.3706		TempA	225.122			B12A	73.2317			B12A	12.8942			NACA	1.362
	B12A	128.365	148.309	104.096		TempA	242.355			B12A	49.6526			B12A	8.27722			TempA	2.66
	B12A	175.587	106.167	113.439		TempA	221.362			B12A	53.6682			B12A	16.0483			TempA	3.589
	B12A	27.4539	135.981	117.277		TempA	186.134			B12A	83.0263			B12A	12.4325			TempA	1.039
	B12A	129.055	86.6461	77.6963		B12A	364.299			B12A	126.386			B12A	18.3098			TempA	0.819
						B12A	373.657											TempA	2.176
						B12A	348.63											TempA	3.269
						B12A	456.954											TempA	1.071
						B12A	305.411											TempA	0.904
						B12A	277.736											B12A	2.207
						B12A	365.424											B12A	1.255
						B12A	440.755											B12A	1.186
																		B12A	2.533
																		B12A	2.256
																		B12A	1.255
																		B12A	1.22
																		B12A	2.691

## Sheet: Sheet6
Fig. 6
	Fig. 6a	liver SAMe (µg/mg)			Fig. 6b,c,d,f,g	DNMT1	DNMT3a	DNMT3b	SOCS1	SOCS3 mRNA(%HH)
	HH	2.1357			HH	68.9887	82.7493	97.4574	107.363	125.561
	HH	2.21151			HH	90.0679	69.2953	84.2898	81.3434	133.021
	HH	2.3002			HH	127.205	86.132	76.3705	91.1426	61.0747
	HH	2.28424			HH	106.737	119.499	141.993	82.8341	83.668
	HH	2.37693			HH	82.3281	137.802	105.176	112.545	115.893
	HH	2.31699			HH	124.674	104.522	94.7125	124.772	80.782
	NAC	2.19938			NAC	91.9885	104.989	110.811	84.4809	76.9141
	NAC	1.99525			NAC	79.3805	132.124	76.1573	100.264	118.795
	NAC	2.32212			NAC	83.9706	101.817	123.911	48.2628	121.303
	NAC	2.05889			NAC	66.6552	102.853	135.04	141.883	138.327
	NAC	2.40023			NAC	82.9179	125.484	113.558	96.389	61.5977
	NAC	2.38823			NAC	84.2037	80.0682	41.1341	111.122	71.0126
	Temp	2.1636			Temp	87.3358	76.0469	127.823	61.3059	65.4764
	Temp	2.37316			Temp	110.808	82.7925	105.801	78.4419	56.2392
	Temp	2.38267			Temp	102.098	105.174	107.233	103.197	125.684
	Temp	2.49867			Temp	101.528	128.607	90.8106	131.11	91.5129
	Temp	2.50864			Temp	106.39	141.089	111.753	95.3113	109.448
	Temp	1.78679			Temp	92.9549	116.706	80.0981	65.5377	131.423
	B12	3.39623			B12	119.397	99.434	126.871	29.1607	24.8402
	B12	3.1827			B12	138.36	110.851	169.977	41.2824	11.5603
	B12	3.72494			B12	117.722	117.654	175.012	32.894	51.9292
	B12	3.29213			B12	136.581	160.072	129.808	36.5474	57.0152
	B12	3.85978			B12	147.341	183.147	127.808	51.8817	48.711
	B12	3.56236			B12	136.127	160.581	101.907	18.6934	40.7542
	HHA	0.604224			HHA	13.5659	13.7133	39.1353	128.976	320.416
	HHA	1.57946			HHA	53.6995	49.0182	35.8948	192.438	164.941
	HHA	1.73286			HHA	51.8114	42.4258	58.8194	101.113	106.988
	HHA	1.62326			HHA	40.4397	47.768	54.0752	174.436	171.421
	HHA	1.78274			HHA	68.9346	59.0545	54.6116	239.224	190.772
	HHA	0.757435			HHA	73.1514	77.4947	75.2513	211.931	204.744
	NACA	0.945643			NACA	45.3626	66.9264	60.6004	190.66	283.5
	NACA	1.78324			NACA	77.7253	55.2493	58.8526	159.975	149.169
	NACA	1.16021			NACA	51.8787	42.8484	75.8846	144.08	246.169
	NACA	1.83781			NACA	43.4341	67.0367	56.3311	181.702	154.998
	NACA	1.19002			NACA	17.3927	46.9477	50.5823	192.639	202.391
	NACA	0.66853			NACA	52.5053	41.2502	21.2449	215.143	86.5345
	TempA	0.774606			TempA	50.7679	10.4328	54.1826	155.584	232.181
	TempA	1.89234			TempA	24.7355	15.548	69.066	152.266	168.558
	TempA	1.62143			TempA	54.1843	16.9623	61.5834	148.246	162.941
	TempA	1.9471			TempA	51.468	15.741	55.4546	182.108	224.886
	TempA	1.66543			TempA	73.9533	17.4597	50.5011	174.584	165.961
	TempA	0.617666			TempA	47.1823	21.5715	39.6749	223.395	107.352
	B12A	2.69352			B12A	93.1377	69.5403	89.7656	72.5072	82.2534
	B12A	2.132			B12A	72.9071	104.448	91.6646	48.5686	63.6904
	B12A	2.04525			B12A	114.64	113.67	111.985	78.6488	46.5821
	B12A	2.25064			B12A	87.3546	127.704	117.054	70.3918	105.508
	B12A	2.15964			B12A	118.121	114.397	122.332	38.0508	81.5988
	B12A	2.5194			B12A	78.9908	114.692	77.8397	27.2815	58.1971

## Sheet: Sheet7
Fig. 7
	Fig. 7a-c	Liver IGF-1 mRNA (%HH)	Liver SOCS1 mRNA (%HH)	Liver SOCS3 mRNA (%HH)			Fig. 7e,f	ESPVR	EDPVR
	Untreated	38.0574	128.976	320.416			Untreated	2.61	0.142857
	Untreated	49.3373	192.438	164.941			Untreated	1.364	0.185714
	Untreated	49.7804	101.113	106.988			Untreated	1.915	0.0751429
	Untreated	10.1037	174.436	171.421			Untreated	2.778	0.1581
	Untreated	37.8417	239.224	190.772			Untreated	2.462	0.158486
	Untreated	19.473	211.931	204.744			Untreated	2.647	0.106729
	SAMe	142.9	98.8844	21.2565			LR3	4.14	0.1077
	SAMe	97.3198	31.1539	56.5985			LR3	3.25	0.0711429
	SAMe	140.151	77.6126	47.2333			LR3	5.961	0.0581
	SAMe	67.047	48.5372	91.3166			LR3	4.569	0.0728571
	SAMe	90.4758	40.9546	32.0563			LR3	4.694	0.086
	SAMe	106.652	54.1354	48.0916			LR3	4.653	0.0575143
	pJAK2	105.123					SAMe	4.626	0.0751429
	pJAK2	88.6983					SAMe	5.599	0.086
	pJAK2	74.4673					SAMe	3.599	0.0751429
	pJAK2	75.9267					SAMe	4.612	0.105371
	pJAK2	140.618					SAMe	4.612	0.077
	pJAK2	118.787					SAMe	3.667	0.0928571
	B12	109.806	72.5072	82.2534			pJAK2	4.612	0.0751429
	B12	80.5106	48.5686	63.6904			pJAK2	4.626	0.0757143
	B12	54.5878	78.6488	46.5821			pJAK2	4.14	0.081
	B12	59.0026	70.3918	105.508			pJAK2	3.612	0.077
	B12	91.2787	38.0508	81.5988			pJAK2	4.626	0.106529
	B12	138.949	27.2815	58.1971			pJAK2	3.64	0.0961429
	Aza	40.6918	272.458	242.311			B12	6.421	0.0342857
	Aza	14.8507	207.197	149.169			B12	8.831	0.014286
	Aza	39.6972	182.73	232.181			B12	7.047	0.0557571
	Aza	53.0423	127.192	168.558			B12	6.302	0.0171429
	Aza	31.5853	262.696	293.721			B12	7.302	0.014286
	Aza	21.4671	223.113	162.941			B12	5.255	0.0143
	Aza+B12	71.8089	214.883	176.84			Lin	1.599	0.1581
	Aza+B12	28.7877	209.985	257.692			Lin	2.599	0.1581
	Aza+B12	19.6768	183.235	246.169			Lin	1.572	0.175143
	Aza+B12	23.0206	301.262	128.53			Lin	2.599	0.18571
	Aza+B12	27.1326	152.305	227.039			Lin	2.072	0.0928571
	Aza+B12	48.3413	200.43	96.912			Lin	1.585	0.105943
							Lin+B12	3.653	0.0634286
							Lin+B12	4.667	0.0928571
							Lin+B12	5.694	0.0942857
							Lin+B12	4.667	0.0751429
							Lin+B12	5.708	0.08571
							Lin+B12	3.735	0.0828571
							Aza	1.722	0.157314
							Aza	2.708	0.116929
							Aza	2.222	0.0868571
							Aza	1.722	0.156729
							Aza	2.749	0.18571
							Aza	2.308	0.1981
							Aza+B12	3.749	0.077
							Aza+B12	4.708	0.107514
							Aza+B12	4.249	0.0928571
							Aza+B12	4.667	0.077
							Aza+B12	5.235	0.0928571
							Aza+B12	5.667	0.0887143
